# Supplementary material for: Regulation of redox homeostasis by ATF4-MTHFD2 axis during white adipose tissue browning
Source: Redox Biol. 2025 Jun 9;85:103715. doi: 10.1016/j.redox.2025.103715 (PMC12205661; doi:10.1016/j.redox.2025.103715)
Supplement: Multimedia component 3 [file mmc3.xlsx]

## Sheet: Significant genes_ColdWT_vs_RTW
	logFC	AveExpr	t	P.Value	adj.P.Val	B	Fold change
Pdk4	2.98324	10.8447	7.05864	5.27E-05	0.00224939	2.39157	7.9
Got1	2.77256	7.30351	7.82487	2.31E-05	0.00181445	3.20656	6.8
Ldhb	1.91053	10.4961	8.01239	1.90E-05	0.00181445	3.39505	3.8
Ppargc1a	1.90245	6.83274	6.54037	9.57E-05	0.00282543	1.79683	3.7
Shmt1	1.79585	5.53912	5.91187	0.000205962	0.00385801	1.02486	3.5
Ehhadh	1.77048	10.2187	9.24225	5.84E-06	0.00149497	4.53455	3.4
Aspg	1.67097	6.95441	4.76589	0.000957222	0.00751386	-0.534802	3.2
Idh3a	1.64121	12.0677	9.29697	5.56E-06	0.00149497	4.58161	3.1
Acaa2	1.5522	11.0943	5.40589	0.00039672	0.00441567	0.36089	2.9
Gmpr	1.53838	5.83308	5.2566	0.000484661	0.00497493	0.157551	2.9
Cox10	1.48784	6.64825	7.80303	2.36E-05	0.00181445	3.18434	2.8
Tfrc	1.41193	8.58259	4.91826	0.000772007	0.00681313	-0.315904	2.7
Acot12	1.38886	3.00845	2.96033	0.0155605	0.0526452	-3.3548	2.6
Apoc2	1.38618	5.13816	5.76101	0.000249503	0.00394185	0.830942	2.6
Ak1	1.35112	8.45591	2.80726	0.0200243	0.0631426	-3.6047	2.6
Gys2	1.34863	9.12185	4.67719	0.00108657	0.00802393	-0.663853	2.5
Slc16a1	1.33084	9.22716	5.71097	0.000266072	0.00394185	0.765866	2.5
Acadl	1.31898	12.7217	7.12636	4.89E-05	0.00220846	2.46661	2.5
Ogdh	1.30018	11.1883	6.62989	8.61E-05	0.00264506	1.90219	2.5
Rgn	1.29643	2.45692	3.33728	0.00842101	0.0351141	-2.74083	2.5
Fahd1	1.25182	7.47158	5.86743	0.000217863	0.00390566	0.968088	2.4
Cox5a	1.22964	12.5925	6.73227	7.64E-05	0.00255222	2.02132	2.3
Mpc2	1.20419	13.0953	6.43366	0.00010857	0.00287524	1.66977	2.3
Pgk1	1.19634	9.56342	6.22057	0.00014042	0.00291467	1.41118	2.3
Acacb	1.16262	11.3621	4.72076	0.00102084	0.00776244	-0.600316	2.2
Tigar	1.14475	6.99242	5.78672	0.000241428	0.00394185	0.86423	2.2
Atp5d	1.09732	11.4947	6.81391	6.96E-05	0.00255222	2.11528	2.1
Sod2	1.0965	10.7413	7.33956	3.87E-05	0.00220846	2.69897	2.1
Ascl1	1.04839	3.4977	4.49507	0.00141456	0.009614	-0.932446	2.1
Gadl1	1.0339	2.73998	2.27676	0.0481785	0.115818	-4.4594	2
Mlycd	1.03172	9.5957	7.2066	4.47E-05	0.00220846	2.55476	2
Cox5b	1.02795	13.0953	5.67933	0.000277161	0.00394185	0.724519	2
Pdk2	1.01734	9.80287	5.64309	0.000290482	0.00398376	0.676971	2
Cox6b1	0.993811	12.6932	6.31417	0.000125329	0.00291467	1.52556	2
Ndufa6	0.979704	9.40968	5.4855	0.000357003	0.00415422	0.467932	2
Idh3b	0.972515	11.5289	6.94862	5.97E-05	0.00241191	2.26836	2
Gmps	0.969199	8.47757	6.36785	0.000117477	0.00291039	1.59059	2
Slc27a1	0.966721	11.7537	3.17058	0.0110318	0.042362	-3.01171	2
Ptk6	0.942058	2.26734	2.67038	0.0251117	0.07361	-3.82759	1.9
Ndufs8	0.931747	10.9211	6.2916	0.0001288	0.00291467	1.49809	1.9
Uqcr10	0.926903	12.0893	8.4152	1.27E-05	0.00181445	3.78624	1.9
Ndufb2	0.911845	11.1416	6.44328	0.000107332	0.00287524	1.68128	1.9
Cs	0.908197	12.7261	4.53355	0.00133735	0.00925301	-0.875296	1.9
Atox1	0.907236	9.787	5.6997	0.000269966	0.00394185	0.751155	1.9
Uqcrq	0.90629	13.0454	6.18992	0.000145782	0.00294633	1.37345	1.9
Ndufb8	0.893381	12.2763	5.59477	0.000309329	0.00402287	0.613274	1.9
Aspa	0.888297	9.62937	5.81143	0.000233933	0.00390566	0.89613	1.9
Cyp1a1	0.886414	6.29203	2.335	0.0437607	0.108414	-4.36721	1.8
Apom	0.885748	3.10174	3.10603	0.012256	0.046129	-3.11693	1.8
Ndufb7	0.873837	11.1046	5.62061	0.00029909	0.00402287	0.647386	1.8
Ndufs7	0.858277	11.1902	5.57052	0.000319279	0.00402287	0.581182	1.8
Ndufa4	0.855631	11.7866	5.10656	0.000594587	0.00565814	-0.0502447	1.8
Sdsl	0.852922	6.01354	4.79043	0.000924433	0.00747331	-0.499318	1.8
Mybl2	0.848816	3.83429	2.57031	0.0296401	0.0818833	-3.98983	1.8
Sdhb	0.843002	11.3297	5.08617	0.000611491	0.00565814	-0.0787544	1.8
Cox7c	0.840221	12.8952	6.24581	0.000136165	0.00291467	1.44215	1.8
Cox4i1	0.837763	12.1508	5.09166	0.000606892	0.00565814	-0.071075	1.8
Ndufa12	0.837668	11.3951	5.84463	0.000224257	0.00390566	0.938845	1.8
Mrps5	0.828635	8.51627	5.29092	0.000462729	0.00486816	0.2046	1.8
Idh3g	0.820607	11.7569	5.46294	0.000367802	0.004216	0.437699	1.8
Cox7b	0.813632	4.76435	3.29984	0.00894554	0.0361298	-2.80154	1.8
Asns	0.806007	9.51224	3.614	0.00541312	0.0251956	-2.29531	1.7
Ndufb10	0.802837	11.8575	5.36482	0.000419051	0.00453284	0.305296	1.7
Cox8a	0.797841	8.28122	5.86412	0.00021878	0.00390566	0.963845	1.7
Fabp5	0.783394	12.6076	3.36523	0.00805038	0.0345402	-2.69557	1.7
Txn2	0.77938	10.4631	5.71921	0.000263265	0.00394185	0.776603	1.7
Mpc1	0.767195	11.3919	4.37647	0.00168403	0.0110518	-1.10996	1.7
Ndufa3	0.758466	11.9368	5.04589	0.00064642	0.0058406	-0.135255	1.7
Ndufb4	0.752902	10.0663	5.39489	0.00040257	0.00441677	0.346031	1.7
Hspe1	0.742535	10.1131	6.63298	8.58E-05	0.00264506	1.90581	1.7
Hdc	0.731252	4.25403	2.3095	0.0456439	0.111418	-4.40765	1.7
Glrx	0.727399	7.62112	3.94742	0.00321752	0.016925	-1.76823	1.7
Psph	0.716181	8.73724	4.59648	0.0012206	0.00855377	-0.782285	1.6
Fh1	0.697923	11.3548	4.84236	0.000858939	0.00732961	-0.424512	1.6
Atp5k	0.694975	12.1101	5.65305	0.000286752	0.00398376	0.690063	1.6
Kyat3	0.666802	7.90223	4.16289	0.00231697	0.013794	-1.43459	1.6
Hadh	0.656025	11.8474	3.84302	0.00378087	0.0191034	-1.93194	1.6
Rbks	0.651805	5.69033	3.3436	0.0083357	0.035002	-2.73059	1.6
Uqcr11	0.646937	12.2721	4.91029	0.000780671	0.00681313	-0.327262	1.6
Upp2	0.646705	3.18269	2.69477	0.0241178	0.0720718	-3.78794	1.6
Cox6a1	0.609911	14.0606	4.03719	0.00280396	0.0156046	-1.62851	1.5
Aldoa	0.603972	14.7248	3.40416	0.00756221	0.0329883	-2.63261	1.5
Sdhc	0.589908	11.7323	4.20518	0.00217399	0.013357	-1.36981	1.5
Pfkl	0.588958	9.53033	2.33956	0.0434323	0.108402	-4.35997	1.5
Mtor	0.588731	8.25827	3.54417	0.00604673	0.0276422	-2.40713	1.5
Txn1	-0.590916	11.6298	-5.53528	0.000334365	0.00409688	0.534377	0.7
Xdh	-0.591879	10.1465	-4.13993	0.00239872	0.0139562	-1.46985	0.7
Prkn	-0.595735	5.89355	-2.7151	0.0233199	0.0707893	-3.75487	0.7
Stat1	-0.601027	9.15049	-3.3194	0.00866741	0.0354261	-2.76981	0.7
Msh2	-0.610791	6.53104	-4.75461	0.000972725	0.00754599	-0.551159	0.7
Impdh2	-0.611931	7.67042	-3.31907	0.00867201	0.0354261	-2.77034	0.7
Il6	-0.612546	2.96956	-2.63603	0.026582	0.0764606	-3.88337	0.7
Pdk3	-0.623041	5.21972	-4.02209	0.00286938	0.0158538	-1.65194	0.6
Stat3	-0.62418	9.1936	-5.25481	0.000485833	0.00497493	0.155098	0.6
Rela	-0.629151	7.14625	-4.74341	0.000988372	0.00759069	-0.567406	0.6
Ezh2	-0.63046	6.54619	-3.34326	0.00834032	0.035002	-2.73115	0.6
Acap2	-0.633978	7.90317	-4.76474	0.0009588	0.00751386	-0.536479	0.6
Phgdh	-0.637328	9.49225	-4.36515	0.00171246	0.0110518	-1.127	0.6
Birc3	-0.646218	6.80033	-2.97638	0.0151555	0.0519214	-3.32858	0.6
Prim2	-0.649499	5.58188	-4.44854	0.00151435	0.0102017	-1.00185	0.6
Naglu	-0.655102	8.18605	-4.44261	0.00152759	0.0102017	-1.01071	0.6
Ly96	-0.666769	6.36136	-5.5314	0.000336073	0.00409688	0.52921	0.6
Srebf2	-0.668404	8.1857	-5.45173	0.000373301	0.0042161	0.422642	0.6
Nras	-0.672873	7.69615	-4.81177	0.000896894	0.00735645	-0.468529	0.6
Hexa	-0.677083	8.23862	-3.90856	0.00341608	0.0176077	-1.82901	0.6
Prf1	-0.682056	4.09524	-2.62142	0.0272329	0.0777503	-3.90706	0.6
Cd63	-0.689387	11.7142	-4.63913	0.00114769	0.00831534	-0.719573	0.6
Cd14	-0.695487	6.68921	-4.22863	0.0020988	0.012999	-1.33401	0.6
Rrm2	-0.70464	3.67579	-2.26613	0.04903	0.117183	-4.47615	0.6
Oat	-0.721887	9.78016	-6.38452	0.000115147	0.00291039	1.61071	0.6
Cyp1b1	-0.726196	6.75776	-2.51088	0.0327074	0.0884481	-4.08576	0.6
Cxcl9	-0.72905	8.1165	-5.21865	0.000510226	0.00515597	0.105315	0.6
Jak2	-0.729302	7.37744	-4.68982	0.00106706	0.00800327	-0.6454	0.6
H2-T23	-0.731935	7.28034	-4.51275	0.00137851	0.00945264	-0.906161	0.6
Ar	-0.733823	8.10804	-3.62685	0.0053043	0.0251463	-2.27478	0.6
Cd163	-0.740262	7.40606	-2.59848	0.0282878	0.0799922	-3.94423	0.6
Itga11	-0.748252	6.27371	-3.25421	0.00963089	0.038324	-2.87564	0.6
Egfr	-0.749153	8.38531	-2.90633	0.0170058	0.0567846	-3.44298	0.6
Ccl2	-0.756437	5.69936	-4.33443	0.00179226	0.0113757	-1.17335	0.6
Nkg7	-0.757976	5.44754	-3.06766	0.0130492	0.0466128	-3.17953	0.6
Tbxas1	-0.778115	6.40271	-3.93	0.00330498	0.0171502	-1.79546	0.6
Ncr1	-0.780738	4.75315	-3.27709	0.00928071	0.0371228	-2.83847	0.6
Hmox1	-0.781046	7.46276	-2.48378	0.0342098	0.0913583	-4.12939	0.6
Hjurp	-0.786938	4.50726	-3.09291	0.0125214	0.0465362	-3.13833	0.6
Plk1	-0.789479	3.3178	-2.26028	0.0495054	0.117709	-4.48536	0.6
Cyp4a10	-0.802264	4.36459	-2.31158	0.0454871	0.111418	-4.40435	0.6
Tlr2	-0.80261	4.70531	-2.84784	0.018727	0.0607323	-3.53849	0.6
Tlr7	-0.81459	5.13527	-2.93619	0.0161903	0.0545356	-3.39421	0.6
Lamc1	-0.823108	10.4804	-8.07331	1.79E-05	0.00181445	3.4554	0.6
Klrd1	-0.826318	5.42477	-2.80881	0.0199729	0.0631426	-3.60217	0.6
Efna4	-0.836938	4.3324	-2.40588	0.0389203	0.100305	-4.2543	0.6
Ccnd1	-0.850292	6.7335	-4.88968	0.000803572	0.00693419	-0.356689	0.6
Hexb	-0.855984	8.2488	-7.30063	4.03E-05	0.00220846	2.65698	0.6
Thbs2	-0.859177	7.98331	-4.14688	0.00237366	0.0139539	-1.45917	0.6
Zap70	-0.859211	3.77676	-4.17753	0.00226637	0.0135982	-1.41214	0.6
Nfkb2	-0.862037	7.18823	-5.0475	0.000644977	0.0058406	-0.132981	0.6
Lama4	-0.878515	9.59575	-5.18471	0.000534317	0.0053293	0.0584214	0.5
Dck	-0.88455	5.55356	-7.30303	4.02E-05	0.00220846	2.65958	0.5
Hk3	-0.886457	5.51899	-4.77718	0.000941981	0.00751386	-0.518461	0.5
Cd27	-0.893149	3.7973	-2.97414	0.0152113	0.0519214	-3.33224	0.5
Itgb2	-0.900392	7.19304	-3.64689	0.00513911	0.0246677	-2.24278	0.5
Nox3	-0.901976	2.71746	-2.6159	0.0274832	0.0781743	-3.91601	0.5
Naalad2	-0.902016	6.02188	-4.62947	0.00116379	0.00835321	-0.73376	0.5
Ccl5	-0.914639	6.42065	-2.58699	0.0288316	0.0811086	-3.96283	0.5
Cd84	-0.919629	6.17422	-2.49975	0.0333165	0.0897792	-4.1037	0.5
Cd276	-0.923268	4.80838	-7.47723	3.33E-05	0.00220846	2.84593	0.5
Trf	-0.92992	13.9745	-4.81471	0.000893162	0.00735645	-0.464284	0.5
Zfp458	-0.934439	4.73974	-3.33118	0.0085042	0.0351141	-2.75071	0.5
Rbp4	-0.965683	11.4777	-5.15272	0.000558152	0.00548832	0.0140559	0.5
Klrk1	-0.966683	5.32557	-7.17123	4.65E-05	0.00220846	2.51601	0.5
Ptprc	-0.981561	7.01076	-2.65014	0.0259676	0.0749741	-3.86046	0.5
H2-M3	-1.01479	6.47782	-3.61505	0.00540412	0.0251956	-2.29362	0.5
Ccl19	-1.01591	5.37529	-2.3494	0.0427318	0.107249	-4.34434	0.5
Fcrls	-1.01754	6.79512	-5.2968	0.000459078	0.00486816	0.212647	0.5
Alox15	-1.03484	3.66653	-2.75779	0.0217302	0.0670231	-3.68536	0.5
Ccna2	-1.0419	4.04988	-4.36581	0.00171079	0.0110518	-1.12601	0.5
Ctsw	-1.04998	4.40822	-3.95039	0.00320284	0.016925	-1.76359	0.5
Hsd11b1	-1.05703	10.8492	-6.47259	0.000103651	0.00287524	1.7163	0.5
Xcl1	-1.07613	4.39659	-6.00181	0.000183973	0.00353471	1.13887	0.5
Akt3	-1.10305	6.55984	-8.37641	1.32E-05	0.00181445	3.74936	0.5
Car9	-1.10382	2.96749	-3.11573	0.0120635	0.0458651	-3.10111	0.5
Col6a2	-1.13811	10.1321	-6.25105	0.0001353	0.00291467	1.44856	0.5
Cybb	-1.14002	6.46777	-5.51661	0.000342667	0.004112	0.509505	0.5
Timeless	-1.14518	5.61853	-5.14438	0.000564554	0.00548832	0.0024605	0.5
Pik3cd	-1.14549	5.12622	-3.1058	0.0122607	0.046129	-3.11731	0.5
Itgam	-1.17038	6.67764	-4.39913	0.00162859	0.0107824	-1.07589	0.4
Cd180	-1.17418	5.56221	-3.30832	0.00882379	0.0358554	-2.78778	0.4
H2-Eb1	-1.1931	10.3486	-5.68435	0.00027537	0.00394185	0.731085	0.4
Pclaf	-1.19315	3.39132	-3.0336	0.0137976	0.0486079	-3.23513	0.4
Il2ra	-1.19605	3.48455	-2.89769	0.0172496	0.0571021	-3.4571	0.4
Col6a1	-1.19841	9.5975	-6.73241	7.64E-05	0.00255222	2.02149	0.4
Kmo	-1.22742	4.83363	-3.49668	0.00652163	0.0294624	-2.48343	0.4
Cmklr1	-1.24467	9.21387	-6.7326	7.64E-05	0.00255222	2.0217	0.4
Tlr1	-1.26294	4.05196	-3.62208	0.00534439	0.0251809	-2.28239	0.4
Itgb5	-1.26739	9.11539	-11.0566	1.27E-06	0.000974872	5.95146	0.4
Cd68	-1.27103	8.0157	-4.81047	0.000898541	0.00735645	-0.470396	0.4
Col6a3	-1.32667	10.4032	-6.00126	0.000184099	0.00353471	1.13818	0.4
Mapk8ip1	-1.35453	6.68204	-5.69693	0.000270935	0.00394185	0.747528	0.4
Runx1	-1.36891	5.61376	-4.64775	0.00113354	0.00829102	-0.706938	0.4
H2-Aa	-1.61772	11.0327	-7.83604	2.28E-05	0.00181445	3.21791	0.3
Mki67	-1.63609	4.22836	-3.95758	0.00316763	0.016894	-1.75237	0.3
H2-DMa	-1.66531	6.57492	-6.23566	0.00013786	0.00291467	1.4297	0.3
Ctss	-1.68261	7.85252	-5.82204	0.000230793	0.00390566	0.909796	0.3
Ly86	-1.70901	6.72944	-5.49929	0.000350572	0.00414214	0.486373	0.3

## Sheet: Significant genes_ColdKO_vs_RTK
	logFC	AveExpr	t	P.Value	adj.P.Val	B	Fold change
Pdk4	2.51321	10.8447	5.31872	0.000445746	0.00699261	0.26086	5.7
Ehhadh	1.83859	10.2187	8.58455	1.08E-05	0.00233428	3.94103	3.6
Cyp1a1	1.83435	6.29203	4.32193	0.00182586	0.0148667	-1.16877	3.6
Gck	1.8292	4.3801	3.94903	0.00320953	0.0208891	-1.74052	3.6
Ldhb	1.74603	10.4961	6.54942	9.46E-05	0.00330366	1.8182	3.4
Got1	1.74363	7.30351	4.40146	0.00162301	0.0138497	-1.04929	3.3
Ppargc1a	1.68988	6.83274	5.19623	0.000526007	0.00738732	0.0933221	3.2
Aspg	1.67649	6.95441	4.27681	0.00195281	0.0154614	-1.23696	3.2
Acot12	1.55427	3.00845	2.96316	0.0154883	0.0548157	-3.32116	2.9
Acaa2	1.50492	11.0943	4.68789	0.00107001	0.0119248	-0.626537	2.8
Idh3a	1.5016	12.0677	7.60812	2.90E-05	0.00246504	2.98665	2.8
Gys2	1.49836	9.12185	4.64786	0.00113336	0.0119248	-0.684896	2.8
Acacb	1.46431	11.3621	5.31806	0.000446143	0.00699261	0.259959	2.8
Glrx	1.37377	7.62112	6.66804	8.24E-05	0.00301172	1.95662	2.6
Slc16a1	1.34608	9.22716	5.16654	0.00054772	0.00751159	0.0523683	2.5
Acadl	1.33683	12.7217	6.46027	0.00010518	0.00351211	1.71286	2.5
Car12	1.28149	3.38996	3.02551	0.0139816	0.0511306	-3.21953	2.4
Slc27a1	1.25241	11.7537	3.67393	0.0049248	0.0263024	-2.17334	2.4
Apoc2	1.22869	5.13816	4.56735	0.00127322	0.0119248	-0.802972	2.3
Cox10	1.21593	6.64825	5.70378	0.00026855	0.00606607	0.772509	2.3
Ogdh	1.18669	11.1883	5.41233	0.000393338	0.00699261	0.387324	2.3
Dmgdh	1.17298	2.46568	2.98932	0.0148369	0.0529988	-3.27852	2.3
Shmt1	1.15192	5.53912	3.39173	0.00771465	0.0348079	-2.62522	2.2
Mpc2	1.08649	13.0953	5.192	0.00052904	0.00738732	0.0875008	2.1
Cox5a	1.07178	12.5925	5.24851	0.000489996	0.00738732	0.165103	2.1
Gmpr	1.01464	5.83308	3.101	0.0123572	0.0474516	-3.0966	2
Pgk1	1.00927	9.56342	4.69386	0.0010609	0.0119248	-0.617855	2
Atp5d	1.00484	11.4947	5.5809	0.00031498	0.00653795	0.611687	2
Sod2	1.00342	10.7413	6.00746	0.000182681	0.00498525	1.16015	2
Upp1	0.956061	3.69375	3.42059	0.00736549	0.0340765	-2.5787	1.9
Gmps	0.954627	8.47757	5.60994	0.000303271	0.00652493	0.649906	1.9
Pdk2	0.928621	9.80287	4.60717	0.00120187	0.0119248	-0.744454	1.9
Uqcr10	0.92512	12.0893	7.5123	3.21E-05	0.00246504	2.8869	1.9
Cox5b	0.899263	13.0953	4.44384	0.00152484	0.0131581	-0.985975	1.9
Mlycd	0.896888	9.5957	5.60342	0.000305856	0.00652493	0.641343	1.9
G6pdx	0.896437	10.3058	4.50271	0.00139886	0.0129314	-0.898476	1.9
Aspa	0.888363	9.62937	5.19829	0.000524536	0.00738732	0.0961559	1.9
Cox6b1	0.873818	12.6932	4.96568	0.000722527	0.00909673	-0.22827	1.8
Cox7b	0.872205	4.76435	3.16394	0.0111516	0.0436962	-2.9942	1.8
Mpc1	0.871738	11.3919	4.44784	0.00151592	0.0131581	-0.980026	1.8
Fahd1	0.871286	7.47158	3.65267	0.00509254	0.0269729	-2.20713	1.8
Ndufb2	0.868414	11.1416	5.48855	0.000355568	0.00670902	0.489319	1.8
Ndufs8	0.86681	10.9211	5.23518	0.000498913	0.00738732	0.146851	1.8
Mrps5	0.861942	8.51627	4.92256	0.000767369	0.00935459	-0.289315	1.8
Uqcrq	0.856101	13.0454	5.22984	0.000502541	0.00738732	0.139518	1.8
Idh3b	0.855445	11.5289	5.46688	0.000365891	0.00670902	0.460412	1.8
Sdhb	0.851316	11.3297	4.59408	0.00122485	0.0119248	-0.763669	1.8
Atox1	0.825709	9.787	4.63985	0.00114651	0.0119248	-0.696601	1.8
Kyat3	0.821602	7.90223	4.5878	0.00123603	0.0119248	-0.772892	1.8
Fabp5	0.804785	12.6076	3.09214	0.0125372	0.0476191	-3.11101	1.7
Sdsl	0.795143	6.01354	3.99443	0.00299343	0.0196492	-1.66994	1.7
Ndufa12	0.782279	11.3951	4.88192	0.000812381	0.00959859	-0.347114	1.7
Ndufb8	0.764762	12.2763	4.28368	0.00193289	0.0154614	-1.22656	1.7
Glul	0.761351	13.1785	2.27059	0.0486711	0.128895	-4.43803	1.7
Tfrc	0.734611	8.58259	2.28876	0.0472339	0.126484	-4.40941	1.7
Ndufa3	0.73333	11.9368	4.36361	0.00171638	0.0144064	-1.10604	1.7
Ndufb7	0.730844	11.1046	4.20458	0.00217596	0.0159156	-1.3467	1.7
Ndufb10	0.729468	11.8575	4.35993	0.00172577	0.0144064	-1.11157	1.7
Glud1	0.720939	10.2575	3.61933	0.00536772	0.0277201	-2.26021	1.6
Ndufa6	0.71243	9.40968	3.56787	0.00582345	0.0286693	-2.34234	1.6
Asns	0.710539	9.51224	2.84959	0.0186731	0.0631759	-3.50624	1.6
Cox4i1	0.703344	12.1508	3.82341	0.00389786	0.022508	-1.9371	1.6
Ndufs7	0.702047	11.1902	4.07548	0.00264503	0.0179768	-1.54459	1.6
Tigar	0.701517	6.99242	3.17181	0.0110098	0.0433615	-2.98142	1.6
Idh3g	0.69469	11.7569	4.13645	0.00241141	0.016836	-1.45087	1.6
Il6	0.692476	2.96956	2.66539	0.0253202	0.0785113	-3.80573	1.6
Cs	0.692017	12.7261	3.08973	0.0125868	0.0476191	-3.11494	1.6
Ttpa	0.686378	5.36374	2.28759	0.0473246	0.126484	-4.41124	1.6
Hacd2	0.684066	9.12108	3.87493	0.00359838	0.0221347	-1.85625	1.6
Ptges	0.682673	9.45044	2.51374	0.0325527	0.0954218	-4.05073	1.6
Prkab1	0.667217	6.5446	3.43329	0.00721714	0.0335925	-2.55826	1.6
Ndufa4	0.660601	11.7866	3.52636	0.00622049	0.0298583	-2.40877	1.6
Ndufb4	0.658003	10.0663	4.21714	0.0021353	0.0157683	-1.32757	1.6
Cox7c	0.653155	12.8952	4.34267	0.00177049	0.0146208	-1.13753	1.6
Txn2	0.64566	10.4631	4.23775	0.00207029	0.0157632	-1.29621	1.6
Mat1a	0.636967	3.17626	3.09166	0.0125471	0.0476191	-3.1118	1.6
Sdha	0.629229	11.8636	3.68908	0.00480883	0.0261928	-2.14928	1.5
Atp5k	0.610855	12.1101	4.44423	0.00152396	0.0131581	-0.985393	1.5
Sdhc	0.597415	11.7323	3.80909	0.00398564	0.0228431	-1.95962	1.5
Ldhc	0.592254	3.10387	3.77446	0.00420675	0.0239318	-2.01419	1.5
Kmt2a	-0.603222	7.47768	-4.22286	0.00211705	0.0157683	-1.31886	0.7
Zfp65	-0.604416	5.62659	-4.22969	0.00209544	0.0157683	-1.30846	0.7
Pdp1	-0.609194	6.07114	-4.49263	0.00141963	0.0129314	-0.913427	0.7
Tet2	-0.609538	5.93493	-4.26158	0.00199774	0.0156558	-1.26004	0.7
Pnp	-0.621639	4.13171	-2.57939	0.0291973	0.0879678	-3.94491	0.6
Wrn	-0.622789	6.72409	-2.81179	0.019875	0.0655107	-3.5678	0.6
Hexa	-0.627603	8.23862	-3.24045	0.00984815	0.0405074	-2.86997	0.6
Serinc5	-0.62809	6.30319	-2.74615	0.0221524	0.0711716	-3.6746	0.6
Prkn	-0.628275	5.89355	-2.56111	0.0300953	0.0902858	-3.97442	0.6
Ctsl	-0.629164	9.85835	-5.36607	0.000418351	0.00699261	0.325002	0.6
Cxcl9	-0.637577	8.1165	-4.08205	0.00261876	0.0179572	-1.53447	0.6
Ar	-0.638078	8.10804	-2.8207	0.0195848	0.0650232	-3.55329	0.6
Cd209e	-0.639523	3.65327	-2.85412	0.018534	0.0630353	-3.49886	0.6
Scd1	-0.641629	16.3019	-2.75591	0.0217977	0.0706355	-3.65873	0.6
Pdgfrb	-0.648917	6.95366	-3.20135	0.0104934	0.041756	-2.93343	0.6
Apoe	-0.654323	12.5137	-3.02404	0.0140154	0.0511306	-3.22193	0.6
Naglu	-0.66083	8.18605	-4.00834	0.00293037	0.0194011	-1.64838	0.6
Jak2	-0.668986	7.37744	-3.84779	0.00375301	0.0224784	-1.89881	0.6
Serinc3	-0.669059	11.359	-3.46881	0.00681834	0.032324	-2.50111	0.6
Nox4	-0.674846	6.14494	-4.48707	0.00143121	0.0129314	-0.921675	0.6
Stat1	-0.67863	9.15049	-3.3523	0.00821964	0.0356649	-2.68886	0.6
Fcgr4	-0.683882	4.38287	-3.45576	0.00696209	0.032803	-2.52209	0.6
Vhl	-0.68662	6.02851	-3.73681	0.00446187	0.0248313	-2.07367	0.6
Irf1	-0.691715	8.64705	-5.11678	0.000586308	0.00776353	-0.0165793	0.6
Lag3	-0.69768	5.73846	-3.36001	0.00811826	0.0356276	-2.67641	0.6
Nkg7	-0.698533	5.44754	-2.52862	0.0317599	0.0938138	-4.02678	0.6
Klrk1	-0.699571	5.32557	-4.6418	0.00114329	0.0119248	-0.693744	0.6
Stat3	-0.709376	9.1936	-5.34157	0.000432296	0.00699261	0.291847	0.6
Tbxas1	-0.712693	6.40271	-3.21955	0.0101876	0.0413065	-2.90387	0.6
Arpc4	-0.716738	4.82612	-2.94734	0.0158962	0.0560012	-3.34693	0.6
Rbp4	-0.721861	11.4777	-3.44509	0.00708198	0.0331644	-2.53926	0.6
Prps1	-0.730328	8.49881	-3.21686	0.0102324	0.0413065	-2.90825	0.6
Tnfrsf17	-0.734321	4.02693	-2.29332	0.0468797	0.126484	-4.40221	0.6
Cacng7	-0.737622	6.96056	-4.14424	0.00238314	0.0167913	-1.43891	0.6
Gatm	-0.738035	6.36129	-3.23951	0.00986314	0.0405074	-2.87149	0.6
Nfkb2	-0.739746	7.18823	-3.87417	0.00360265	0.0221347	-1.85745	0.6
Cd63	-0.740711	11.7142	-4.45828	0.00149285	0.0131581	-0.964463	0.6
Nt5e	-0.742456	5.45228	-2.38709	0.0401495	0.112948	-4.25352	0.6
Oat	-0.748829	9.78016	-5.92361	0.000202936	0.00498525	1.0545	0.6
Timeless	-0.750749	5.61853	-3.01647	0.0141905	0.0511659	-3.23427	0.6
Cpa3	-0.757479	7.55556	-3.15749	0.0112694	0.0437116	-3.00469	0.6
Naalad2	-0.761147	6.02188	-3.49406	0.006549	0.0312399	-2.46057	0.6
Ccna2	-0.768607	4.04988	-2.88064	0.0177411	0.0608266	-3.45565	0.6
Trf	-0.770492	13.9745	-3.56811	0.00582123	0.0286693	-2.34196	0.6
Tlr4	-0.783675	7.23856	-5.33397	0.000436719	0.00699261	0.281553	0.6
Tpsb2	-0.786529	6.76593	-4.24167	0.00205816	0.0157632	-1.29026	0.6
Impdh2	-0.798726	7.67042	-3.87487	0.00359873	0.0221347	-1.85635	0.6
Alox5	-0.803237	6.02495	-5.00673	0.000682435	0.00888322	-0.170406	0.6
Trp63	-0.807021	6.14875	-2.57917	0.029208	0.0879678	-3.94527	0.6
Foxm1	-0.840751	3.88738	-2.81892	0.0196424	0.0650232	-3.55619	0.6
Duox1	-0.842117	4.21348	-2.54025	0.0311536	0.0927362	-4.00804	0.6
H2-D1	-0.8537	13.4584	-6.97729	5.78E-05	0.00292859	2.30837	0.6
Lama4	-0.867637	9.59575	-4.57993	0.00125021	0.0119248	-0.784464	0.5
Thbs2	-0.868908	7.98331	-3.75109	0.00436321	0.0244595	-2.05109	0.5
Tlr7	-0.882302	5.13527	-2.84451	0.01883	0.0634273	-3.5145	0.5
Zap70	-0.884857	3.77676	-3.84802	0.00375163	0.0224784	-1.89844	0.5
Folh1	-0.891581	3.31934	-2.33858	0.0435025	0.120276	-4.33061	0.5
Thbs1	-0.902212	4.85975	-4.9704	0.000717789	0.00909673	-0.221602	0.5
Mycl	-0.90592	6.09803	-2.55436	0.0304339	0.0909465	-3.98531	0.5
H2-K1	-0.916005	12.6103	-6.8491	6.68E-05	0.00301172	2.16414	0.5
Egfr	-0.916402	8.38531	-3.17984	0.0108667	0.0430187	-2.96836	0.5
Cd163	-0.919544	7.40606	-2.88704	0.017555	0.0607309	-3.44522	0.5
Pole	-0.921741	4.58537	-3.56184	0.00587944	0.0286846	-2.35199	0.5
Atf4	-0.961809	9.47524	-5.982	0.000188588	0.00498525	1.12819	0.5
Prkab2	-0.975326	6.77998	-4.68251	0.0010783	0.0119248	-0.634368	0.5
Cd14	-0.97831	6.68921	-5.32025	0.000444835	0.00699261	0.262929	0.5
Siglecf	-0.990858	2.91906	-3.15895	0.0112427	0.0437116	-3.00233	0.5
Ptprc	-1.01153	7.01076	-2.44272	0.0366171	0.104933	-4.16469	0.5
Col4a1	-1.02657	10.9182	-6.68699	8.06E-05	0.00301172	1.97855	0.5
Ncr1	-1.04193	4.75315	-3.91171	0.00339949	0.0215769	-1.79872	0.5
Hexb	-1.05737	8.2488	-8.06613	1.80E-05	0.00233428	3.44806	0.5
Hsd11b1	-1.08029	10.8492	-5.91663	0.000204729	0.00498525	1.04566	0.5
Gtse1	-1.08957	3.97295	-3.6157	0.00539857	0.0277201	-2.26599	0.5
Lamc1	-1.10935	10.4804	-9.73215	3.78E-06	0.0016792	4.93194	0.5
Ptgs2	-1.11754	3.81177	-4.06455	0.00268942	0.0181182	-1.56145	0.5
Dck	-1.12554	5.55356	-8.31166	1.41E-05	0.00233428	3.68529	0.5
Itgb2	-1.15184	7.19304	-4.1728	0.00228258	0.0165379	-1.3952	0.5
Ccnd1	-1.17896	6.7335	-6.06398	0.00017027	0.00498525	1.23078	0.4
Phgdh	-1.18572	9.49225	-7.26378	4.20E-05	0.00275629	2.62277	0.4
Cmklr1	-1.19579	9.21387	-5.7853	0.000241866	0.00562888	0.877934	0.4
Hk3	-1.2251	5.51899	-5.90513	0.000207719	0.00498525	1.03108	0.4
Itgb5	-1.22586	9.11539	-9.56531	4.37E-06	0.0016792	4.79588	0.4
Upp2	-1.22702	3.18269	-4.57314	0.00126257	0.0119248	-0.79445	0.4
Runx1	-1.26729	5.61376	-3.84847	0.00374902	0.0224784	-1.89773	0.4
Tlr1	-1.27567	4.05196	-3.27233	0.00935246	0.0394653	-2.81827	0.4
Adh7	-1.28584	5.3435	-6.39634	0.000113527	0.00363286	1.63662	0.4
H2-T23	-1.31307	7.28034	-7.24103	4.31E-05	0.00275629	2.5982	0.4
Creb3l3	-1.33618	3.80721	-6.23681	0.000137666	0.00422909	1.44383	0.4
Mapk8ip1	-1.36431	6.68204	-5.13228	0.000573983	0.00773366	0.00493937	0.4
H2-DMa	-1.37546	6.57492	-4.60661	0.00120285	0.0119248	-0.745278	0.4
Cd84	-1.39239	6.17422	-3.38524	0.00779553	0.0348079	-2.6357	0.4
Itga11	-1.41376	6.27371	-5.49944	0.000350503	0.00670902	0.503809	0.4
Mki67	-1.4186	4.22836	-3.06922	0.013016	0.0485258	-3.14834	0.4
Adcy2	-1.43953	3.6259	-3.06006	0.0132125	0.0490203	-3.16325	0.4
H2-M3	-1.45014	6.47782	-4.62054	0.00117888	0.0119248	-0.724853	0.4
Cd68	-1.45494	8.0157	-4.92518	0.000764561	0.00935459	-0.285598	0.4
Cd40lg	-1.46356	3.31377	-3.37646	0.00790626	0.0348966	-2.64986	0.4
Fcrls	-1.4882	6.79512	-6.92898	6.10E-05	0.00292859	2.25427	0.4
H2-Aa	-1.55346	11.0327	-6.73035	7.66E-05	0.00301172	2.02854	0.3
Ctss	-1.58045	7.85252	-4.89123	0.000801832	0.00959859	-0.333861	0.3
H2-Eb1	-1.58945	10.3486	-6.77327	7.29E-05	0.00301172	2.07777	0.3
Col6a2	-1.58947	10.1321	-7.80847	2.35E-05	0.00237472	3.19159	0.3
Col6a1	-1.60314	9.5975	-8.0553	1.82E-05	0.00233428	3.43744	0.3
Cybb	-1.60587	6.46777	-6.95049	5.95E-05	0.00292859	2.2784	0.3
Btk	-1.60638	5.09038	-3.40636	0.00753546	0.0342566	-2.60162	0.3
Itgam	-1.6393	6.67764	-5.51115	0.000345139	0.00670902	0.519384	0.3
Pycr1	-1.64895	4.68283	-7.7589	2.47E-05	0.00237472	3.14134	0.3
Pclaf	-1.68878	3.39132	-3.84043	0.00379612	0.0224784	-1.91036	0.3
Col6a3	-1.71734	10.4032	-6.94835	5.97E-05	0.00292859	2.276	0.3
Cd180	-1.83646	5.56221	-4.62808	0.00116612	0.0119248	-0.713813	0.3
Ly86	-1.89875	6.72944	-5.4648	0.0003669	0.00670902	0.457632	0.3
Tdo2	-1.93822	3.81428	-5.95865	0.000194189	0.00498525	1.09878	0.3
Cd8a	-2.0073	2.39815	-2.76923	0.0213228	0.0696847	-3.63706	0.2
